# Supplementary material for: ExlA Pore-Forming Toxin: Localization at the Bacterial Membrane, Regulation of Secretion by Cyclic-Di-GMP, and Detection In Vivo
Source: Toxins (Basel). 2021 Sep 11;13(9):645. doi: 10.3390/toxins13090645 (PMC8472254; doi:10.3390/toxins13090645)
Supplement: Supplementary file 1 [file toxins-13-00645-s001.zip]

Archive with 1 entries (1 files):
- toxins-1275443-supplementary.pdf
